# Supplementary material for: Systematic Analysis of the BrHAT Gene Family and Physiological Characteristics of Brassica rapa L. Treated with Histone Acetylase and Deacetylase Inhibitors under Low Temperature
Source: Int J Mol Sci. 2024 Aug 24;25(17):9200. doi: 10.3390/ijms25179200 (PMC11395008; doi:10.3390/ijms25179200)
Supplement: Supplementary file 1 [file ijms-25-09200-s001.zip]

Archive with 2 entries (2 files):
- Supplementary figures.pdf
- Supplementary table-Table .pdf
